# Supplementary material for: Safety and Performance of Postmarketing Breast Implants: An Integrated Review with Technovigilance Data
Source: J Clin Med. 2025 Jun 12;14(12):4164. doi: 10.3390/jcm14124164 (PMC12194552; doi:10.3390/jcm14124164)
Supplement: Supplementary file 1 [file jcm-14-04164-s001.zip]

Archive with 1 entries (1 files):
- jcm-3611221-supplementary.pdf
